# Supplementary material for: Fluorescent Probes to Image the KCa3.1 Channel in Tumor Cells
Source: Pharmaceutics. 2025 Jan 23;17(2):154. doi: 10.3390/pharmaceutics17020154 (PMC11859423; doi:10.3390/pharmaceutics17020154)
Supplement: Supplementary file 1 [file pharmaceutics-17-00154-s001.zip]

Archive with 1 entries (1 files):
- pharmaceutics-3410529-supplementary.pdf
